# Supplementary material for: Effects of intermittent hypoxia on adipose-derived mesenchymal stem cells in protecting alveolar type II cells from injury
Source: PLoS One. 2026 Jan 21;21(1):e0340291. doi: 10.1371/journal.pone.0340291 (PMC12822967; doi:10.1371/journal.pone.0340291)
Supplement: S1 Table — Contains key variables for analysis. (XLSX) [file pone.0340291.s002.xlsx]

## Sheet: Sheet1
PBS	LPS	NO	12SH	IH	24SH				LPS vs. PBS	ns	0.1612
1.09965	1.55126	1.09216	1.09261	1.0199	0.90965				LPS vs. NO	ns	0.3994
0.985887	1.24136	1.06095	1.01157	0.589064	0.516478			WB	LPS vs. 12SH	ns	0.0943
0.927658	1.15894	1.168	1.00611	0.956631	1.00752				LPS vs. IH	*	0.0188
1.12579	1.15895	1.07352	0.896519	1.08058	0.985467				LPS vs. 24SH	**	0.0064
PBS	LPS	NO	12SH	IH	24SH
0.922504	1.334	1.26362	1.04539	0.653871	0.752463				LPS vs. PBS	**
0.498951	0.943117	0.842475	0.855321	0.856052	0.546172				LPS vs. NO	ns
0.68559	0.946266	0.863333	0.8445	0.802864	0.615493				LPS vs. 12SH	ns
0.431646	0.875291	1.05523	0.724005	0.616639	0.423276			WB	LPS vs. IH	*
0.594428	1.03105	0.970709	0.843178	0.746288	0.654586				LPS vs. 24SH	***
0.712685	0.802295	1.07474	0.843544	0.747092	0.773664
0.801211	0.832609	0.96387	0.611544	0.717379	0.730029
NO	12SH	IH	24SH
0.475387	0.692917	0.672477	0.698906
0.586925	0.840796	1.09474	1.11003				WB	NO vs. 12SH	ns	0.1589
0.307392	0.76968	0.811228	0.94462					NO vs. IH	*	0.01
0.791462	0.817225	0.714194	0.882538					NO vs. 24SH	**	0.0064
0.454006	0.550115	1.14158	0.91363
0	1	2.5	5	10					0 vs. 1	ns
0.268945	0.371903	0.740815	1.12109	0.804105					0 vs. 2.5	ns
0.84297	0.716751	0.788986	0.96068	0.720239				WB	0 vs. 5	**
0.75314	0.82097	1.04469	0.964879	0.651762					0 vs. 10	ns
0.601804	0.672611	0.936919	1.15806	0.86582					0 vs. 20	*
								NO vs. 12SH	*	0.0199
NO	12SH	IH	24SH					NO vs. IH	***	0.0001
369.1	470.74	686.421	758.708					NO vs. 24SH	****	<0.0001
319.264	526.499	611.681	738.729					12SH vs. IH	**	0.0054
280.94	402.63	643.829	695.139				ELISA	12SH vs. 24SH	***	0.0005
								IH vs. 24SH	ns	0.1893
NO	12SH	IH	24SH
18.3734	15.3092	8.94236	5.3003					NO vs. 12SH	ns	0.1464
17.5906	13.9519	8.5963	3.63046				ELISA	NO vs. IH	***	0.0008
19.7577	16.7237	11.8016	7.80338					NO vs. 24SH	****	<0.0001
								12SH vs. IH	*	0.0133
								12SH vs. 24SH	***	0.0004
								IH vs. 24SH	ns	0.0533
NO	12SH	IH	24SH
49.95	63.64	44.38	73.27					NO vs. 12SH	****	<0.0001
48.47	61.73	45.31	72.22					NO vs. IH	**	0.0013
51.01	62.7	45.51	71.6				ELISA	NO vs. 24SH	****	<0.0001
								12SH vs. IH	****	<0.0001
								12SH vs. 24SH	****	<0.0001
								IH vs. 24SH	****	<0.0001
NO	IH
1.3181	1.5442				P-value: 0.3733
1.16667	1.24133				P-value summary: ns (not significant)
1.16853	1.27867				Significantly different (P < 0.05)? No
1.50867	1.54067				One- or two-tailed P-value? Two-tailed
									0 vs. 1	ns	0.9939
0	1	2.5	5	10	20				0 vs. 2.5	ns	0.846
1.833	1.97767	2.386	2.741	2.183	2.795				0 vs. 5	ns	0.8395
1.75833	2.116	2.648	1.883	2.07167	2.25				0 vs. 10	ns	0.9352
1.064	1.151	0.965	1.39333	1.43967	1.459				0 vs. 20	ns	0.6427
PBS	LPS	NO	12SH	IH	24SH				LPS vs. PBS	*	0.0288
2.70991	1.33172	1.83601	2.80929	3.38935	4.47827				LPS vs. NO	ns	0.2935
2.0866	1.3792	1.93168	2.64068	4.61271	3.78448				LPS vs. 12SH	**	0.0063
2.28331	1.18623	1.93669	2.48249	4.80767	4.74886				LPS vs. IH	****	<0.0001
									LPS vs. 24SH	****	<0.0001
PBS	LPS	NO	12SH	IH	24SH
25.7	41	14.6	9.5	11.2	6.72				LPS vs. PBS	ns	0.1419
16.2	21	14	11.1	12.8	14.7				LPS vs. NO	*	0.0447
13.1	19.2	17.2	14.2	13.4	10.7				LPS vs. 12SH	**	0.0068
23.1	32	22.8	19.6	15	12.6				LPS vs. IH	**	0.0051
									LPS vs. 24SH	**	0.0018
PBS	LPS	NO	12SH	IH	24SH				LPS vs. PBS	*	0.0258
36	42.74	27.52	25.68	23.65	30.12				LPS vs. NO	**	0.0021
34.81	40.13	26.91	24.18	22.07	29.42				LPS vs. 12SH	***	0.0004
31.52	45.24	34.37	23.11	27.51	31.55				LPS vs. IH	***	0.0004
19.55	37.11	16.65	22.14	21.19	22.6				LPS vs. 24SH	**	0.0075
									LPS vs. PBS	**	0.008
PBS	LPS	NO	12SH	IH	24SH				LPS vs. NO	ns	0.9225
6.12356	3.32401	4.30736	4.16308	5.6251	4.33436				LPS vs. 12SH	ns	0.1358
4.83382	3.59994	3.59321	4.0837	5.45329	4.21735				LPS vs. IH	**	0.0037
4.50455	2.34297	2.48629	4.66539	5.07141	5.19364				LPS vs. 24SH	ns	0.055
